# Supplementary material for: Emissions generated by sugarcane burning promote genotoxicity in rural workers: a case study in Barretos, Brazil
Source: Environ Health. 2013 Oct 10;12:87. doi: 10.1186/1476-069X-12-87 (PMC4126064; doi:10.1186/1476-069X-12-87)
Supplement: Additional file 1 — Micronuclei/1000 cells data. [file 1476-069X-12-87-S1.xls]

## Sheet: Plan1
Control group
Lymphocytes				buccal cells
Control	number of cells	MN/1000 cells	MNs frequencies/ 1000 céls.	Control	number of cells	MN/1000 cells	frequencies/1000 céls.
C-001	1000	1	0.001	C-001	1000	9	0.009
C-002	1000	1	0.001	C-002	1000	10	0.01
C-003	1000	1	0.001	C-003	1001	9	0.009
C-004	1000	0	0	C-004	1000	11	0.011
C-005	1000	0	0	C-005	1000	3	0.003
C-006	1000	1	0.001	C-006	1000	11	0.011
C-007	1000	0	0	C-007	1000	5	0.005
C-008	1000	0	0	C-008	1000	21	0.021
C-009	1000	0	0	C-009	1000	12	0.012
C-010	1000	0	0	C-010	1000	5	0.005
C-011	1000	1	0.001	C-011	1000	6	0.006
C-012	1000	0	0	C-012	1000	14	0.014
C-013	1000	2	0.002	C-013	1000	5	0.005
C-014	1000	2	0.002	C-014
C-015	1000	1	0.001	C-015	1000	14	0.014
C-016	1000	1	0.001	C-016	1000	6	0.006
C-017	1000	1	0.001	C-017	1000	9	0.009
C-018	1000	2	0.002	C-018	1000	21	0.021
C-019	1000	2	0.002	C-019
C-020	1000	5	0.005	C-020	1000	16	0.016
C-021	1000	2	0.002	C-021	1000	14	0.014
C-022	1000	0	0	C-022	1000	7	0.007
C-023	1000	4	0.004	C-023
C-024	1000	4	0.004	C-024	1000	9	0.009
C-025	1000	3	0.003	C-025	1000	12	0.012
C-026	1000	1	0.001	C-026	1000	8	0.008
C-027	1000	2	0.002	C-027	1000	5	0.005
C-028	1000	0	0	C-028	1000	7	0.007
C-029	1000	1	0.001	C-029	1000	3	0.003
C-030	1000	0	0	C-030	1000	10	0.01
Sugar cane cutters group
Lymphocytes				buccal cells
Cutters	number of cells	MN/1000 cells	MN/ frequencies/1000 céls.	Cutters	number of cells	MN/1000 cells	MN frequencies/1000 cells
P-001	1000	4	0.004	P-001	1000	19	0.019
P-002	1000	7	0.007	P-002	1000	24	0.024
P-003	1000	4	0.004	P-003	1000	20	0.02
P-004	1000	2	0.002	P-004	1000	21	0.021
P-005	1000	6	0.006	P-005
P-006	1000	2	0.002	P-006
P-007	1000	2	0.002	P-007
P-008	1000	5	0.005	P-008
P-009	1000	12	0.012	P-009
P-010	1000	9	0.009	P-010	1000	15	0.015
P-011	1000	11	0.011	P-011	1000	30	0.03
P-012	1000	10	0.01	P-012	1000	27	0.027
P-013	1000	10	0.01	P-013	1000	18	0.018
P-014	1000	15	0.015	P-014	1000	16	0.016
P-015	1000	15	0.015	P-015	1000	26	0.026
P-016	1000	5	0.005	P-016	1000	36	0.036
P-017	1000	6	0.006	P-017	1000	16	0.016
P-018	1000	13	0.013	P-018	1000	19	0.019
P-019	1000	7	0.007	P-019
P-020	1000	13	0.013	P-020
P-021	1000	11	0.011	P-021	1000	26	0.026
P-022	1000	13	0.013	P-022	1000	24	0.024
P-023	1000	7	0.007	P-023	1000	27	0.027
